# Supplementary material for: Factors impacting vaccine uptake among adult Medicaid beneficiaries: a systematic literature review
Source: Health Aff Sch. 2024 Nov 12;2(11):qxae143. doi: 10.1093/haschl/qxae143 (PMC11583532; doi:10.1093/haschl/qxae143)
Supplement: qxae143_Supplementary_Data [file qxae143_supplementary_data.zip]

Archive with 2 entries (2 files):
- Appendix_13Nov2024.pdf
- ICMJE coi_disclosure_All Authors.docx
